# Supplementary material for: Development of multi-epitope vaccines against the monkeypox virus based on envelope proteins using immunoinformatics approaches
Source: Front Immunol. 2023 Mar 13;14:1112816. doi: 10.3389/fimmu.2023.1112816 (PMC10040844; doi:10.3389/fimmu.2023.1112816)
Supplement: Supplementary file 3 [file Table_2.xlsx]

## Sheet: Sheet1
Supplementary Table 2. Experimentally determined poxvirus-specific T cell epitopes
Epitope	Poxvirus	Protein GI	Reference (PMID)	HLA II-restriction	IC50
ILNDEQLNL	Vaccinia virus Copenhagen	GI:119630	23543059;16172378;18955096;16339586;19534819	HLA-A*02:01	28.09
SLSAYIIRV	Vaccinia virus	GI:138377	16172378;18955096	HLA-A*02:01	5.78
KLTFLDVEV	Vaccinia virus Copenhagen	GI:133385	17488297;23543059	HLA-A*02:01	12.69
YLPEVISTI	Vaccinia virus	GI:66275882	18941228;19534819;23543059;16172378	HLA-A*02:01	5.04
SLKDVLVSV	Vaccinia virus Ankara	GI:55584084	19534819;23543059;18955096	HLA-A*02:01	9.27
LILDPKINV	Vaccinia virus Copenhagen	GI:137506	16172378;18955096	HLA-A*02:01	240.56
SLSNLDFRL	Vaccinia virus Copenhagen	GI:137850	23543059;16829305;18955096	HLA-A*02:01	13.79
