# Supplementary material for: Development of multi-epitope vaccines against the monkeypox virus based on envelope proteins using immunoinformatics approaches
Source: Front Immunol. 2023 Mar 13;14:1112816. doi: 10.3389/fimmu.2023.1112816 (PMC10040844; doi:10.3389/fimmu.2023.1112816)
Supplement: Supplementary file 4 [file Table_3.xlsx]

## Sheet: CTL 
Supplementary Table 3. Docking resluts of CTL epitopes with their corresponding MHC alleles
CTL epitope	MHC allele	PDB_id	Chain	Binding affinity	Hydrogen_bond	Salt bridges
EATYHIIIM	HLA-B3501	4PRN	A	-8.2	Glu1-Asn63,Glu1-Tyr171,Thr3-Tyr99,His5-Thr73,Ile8-Trp147,Met9-Ser77,Met9-Lys146,Met9-Asn80,Met9-Tyr84	-
FTYTGGYDV	HLA-A6802	4HWZ	A	-10.2	Phe1-Trp147,Thr2-Asp77,Tyr3-Arg114,Thr4-Thr73,Asp8-Tyr99,	-
IMFMLIFNV	HLA-A0201	4U6Y	A	-8.1	Met4-Thr73,Met4-Arg97,Leu5-Arg97,Phe7-Lys66,Asn8-Glu63,Val9-Glu63,Val9-Tyr7,Val9-Tyr171	-
STETSFNDK	HLA-A1101	6JOZ	A	-5.9	Ser1-Asn66,Thr2-Asn66,Glu3-Thr73,Thr4-Arg114,Thr4-Gln156,Asp8-Gln155,Lys9-Gln156	-
TMSAFLIVR	HLA-A6801	6PBH	A	-7.8	Thr1-Arg62,Thr1-Asn63,Met2-Asn66,Phe5-Trp156,Val8-Trp147,Arg9-Trp147,Arg9-Asp77	Arg9-Asp116
TYHIIIMAL	HLA-A2402	7JYV	A	-7.7	Thr1-Tyr7,Thr1-Tyr171,Thr1-Lys66,Tyr2-Glu63,Tyr2-Ser9,Tyr2-Lys66,His3-Gln156,Met7-Gln155	-
MFMLIFNVK	HLA-A6801	6PBH	A	-7.8	Met1-Tyr9,Met1-Tyr99,Phe2-Asn66,Asn7-Gln70,Asn7-Arg114,Val8-Trp147,Lys9-Tyr84	Lys9-Asp116

## Sheet: HTL
Supplementary Table 3. Docking resluts of CTL epitopes with their corresponding MHC alleles
HTL epitope	MHC alleles	PDB_id	Chain	Binding affinity	Hydrogen_bond	Salt bridges
GFYFEIARIENEMKI	HLA-DRB1*0101	5V4N	A	-6.9	-	-
			B		Gly1-Gln313,Gly1-Asp315,Phe2-Trp310,Phe2-Gln313,Ala7-Arg320,Arg8-Gln319,Glu12-Gln319	-
SAYIIRVTTALNIVD	HLA-DRB1*1501	5V4M	A	-5.8	Tyr3-Gln9,Arg6-Asn69,Asp15-Asn62	-
			B		Asn12-His328	-
THRKVVSSTTQYDHK	HLA-DRB1*0401	5JLZ	A	-6.9	His2-Gln9,His2-Asn62,Thr9-Asn69,Thr10-Arg76,His14-Arg76	-
			B		Thr1-Lys71,Ser7-Tyr30,Ser8-Trp61,Lys15-Arg55	Lys15-Arg55
VVIIENDNVIEDITF	HLA-DRB1*0101	5V4N	A	-5.8	Ile4-Asn62	-
			B		Val2-Arg320,Ile3-Arg320	-
EQEIESLEATYHIII	HLA-DRB1*0101	5V4N	A	-6.4	Gln2-Arg76,Glu3-Arg76,Glu5-Arg76,Leu7-Asn69,Tyr11-Asn62	-
			B		Glu5-Trp310,Glu8-Arg320,His12-Gln319,Ile15-Asn331	-
PNFWSRIGTVAAKRY	HLA-DRB1*0101	5V4N	A	-7	Asn2-Arg76	-
			B		Phe3-Trp310,Trp4-Tyr296,Trp4-Glu277,Lys13-Asn331	-

## Sheet: Positive control
Supplementary Table 3. Docking resluts of experimentally determined poxvirus-specific T cell epitopes(positive control) with MHC allele structures
Peptide	MHC	PDB_id	Chain	Binding affinity	Hydrogen_bond	Salt bridges	Reference (PMID)
ILNDEQLNL	HLA-A0201	4U6Y	A	-9	Ile1-Tyr7,Ile1-Tyr171,Asp4-Arg65,Glu5-Arg97,Gln6-His70,Gln6-Thr73,Asn8-Trp147,Leu9-Asp77,Leu9-Tyr84	-	23543059;16172378;18955096;16339586;19534819
KLTFLDVEV	HLA-A0201	4U6Y	A	-7.9	Lys1-Glu63,Lys1-His70,Phe4-Arg97,Glu8-Lys146,Glu8-Trp147,Val9-Asp77,Val9-Tyr84,Val9-Lys146	-	17488297;23543059
LILDPKINV	HLA-A0201	4U6Y	A	-5.8	Leu3-Thr73,Asp4-Tyr116,Asp4-Trp147,Lys6-Gln155,Lys6-Arg97,Asn8-His70,Asn8-Glu63,Asn8-Tyr99,Val9-Lys66	-	16172378;18955096
SLKDVLVSV	HLA-A0201	4U6Y	A	-7.5	Ser1-Tyr84,Ser1-Thr143,Ser1-Trp147,Leu2-Asp77,Asp4-His70,Asp4-Thr73,Val9-Tyr7,Val9-Tyr171	-	19534819;23543059;16172378;18955096
SLSAYIIRV	HLA-A0201	4U6Y	A	-7.7	Ser1-Lys66,Ser1-Tyr7,Ser1-Glu63,Ser1-Tyr171,Leu2-His70,Tyr5-Arg97,Ile6-Thr73,Arg8-Thr73,Val9-Trp147	-	16172378;18955096
SLSNLDFRL	HLA-A0201	4U6Y	A	-7.4	Ser1-Tyr84,Ser1-Asp77,Ser1-Lys146,Ser1-Trp147,Leu2-Asp77,Asn4-Thr73,Arg8-Gln155,Arg8-Lys66	-	23543059;16829305;18955096
YLPEVISTI	HLA-A0201	4U6Y	A	-7	Tyr1-Tyr84,Tyr1-Thr143,Tyr1-Lys146,Leu2-Trp147,Ile6-Thr73,Thr8-Thr73	-	23543059;16829305;18955096;16172378
