# Supplementary material for: Development of multi-epitope vaccines against the monkeypox virus based on envelope proteins using immunoinformatics approaches
Source: Front Immunol. 2023 Mar 13;14:1112816. doi: 10.3389/fimmu.2023.1112816 (PMC10040844; doi:10.3389/fimmu.2023.1112816)
Supplement: Supplementary file 5 [file Table_4.xlsx]

## Sheet: Sheet1
Supplementary Table 4. The amino acid sequences of five vaccine constructs
Vaccine construct	Adjuvant	Sequnce
MPXV-1	50S ribosomal L7/L12	GGGSMAKLSTDELLDAFKEMTLLELSDFVKKFEETFEVTAAAPVAVAAAGAAPAGAAVEAAEEQSEFDVILEAAGDKKIGVIKVVREIVSGLGLKEAKDLVDGAPKPLLEKVAKEAADEAKAKLEAAGATVTVKEAAAKAKFVAAWTLKAAAEAAAKTMSAFLIVRAYYSTETSFNDKAYYEATYHIIIMAYYTYHIIIMALAYYFTYTGGYDVAYYIMFMLIFNVAYYMFMLIFNVKHEYGAEALERAGTHRKVVSSTTQYDHKGPGPGEQEIESLEATYHIIIGPGPGVVIIENDNVIEDITFGPGPGSAYIIRVTTALNIVDGPGPGGFYFEIARIENEMKIGPGPGPNFWSRIGTVAAKRYHEYGAEALERAGCIRISMVISLLSMITMKKLSMI…
MPXV-2	Beta-defensin	GGGSGIINTLQKYYCRVRGGRCAVLSCLPKEEQIGKCSTRGRKCCRRKKEAAAKAKFVAAWTLKAAAEAAAKTMSAFLIVRAYYSTETSFNDKAYYEATYHIIIMAYYTYHIIIMALAYYFTYTGGYDVAYYIMFMLIFNVAYYMFMLIFNVKHEYGAEALERAGTHRKVVSSTTQYDHKGPGPGEQEIESLEATYHIIIGPGPGVVIIENDNVIEDITFGPGPGSAYIIRVTTALNIVDGPGPGGFYFEIARIENEMKIGPGPGPNFWSRIGTVAAKRYHEYGAEALERAGCIRISMVISLLSMITMKKLSMITMSAFLIVRQNQKKKLTSTETSFNDKQKVTKKNDDPDHYKDYVFIQWTKKHDKKIDILQMREIITGKKPNFWSRIGTVAAKRYPK…
MPXV-3	LT-IIC	GGGSGVSKTFKDKCASTTAKLVQSVQLVNISSDVNKDSKGIYISSSAGKTWFIPGGQYYPDNYLSNEMRKIAMAAVLSNVRVNLCASEAYTPNHVWAIELAPEAAAKAKFVAAWTLKAAAEAAAKTMSAFLIVRAYYSTETSFNDKAYYEATYHIIIMAYYTYHIIIMALAYYFTYTGGYDVAYYIMFMLIFNVAYYMFMLIFNVKHEYGAEALERAGTHRKVVSSTTQYDHKGPGPGEQEIESLEATYHIIIGPGPGVVIIENDNVIEDITFGPGPGSAYIIRVTTALNIVDGPGPGGFYFEIARIENEMKIGPGPGPNFWSRIGTVAAKRYHEYGAEALERAGCIRISMVISLLSMITMKKLSMITMSAFLIVRQNQKKKLTSTETSFNDKQKVTKK…
MPXV-4	Cholera toxin-B	GGGSTPQNITDLCAEYHNTQIYTLNDKIFSYTESLAGKREMAIITFKNGAIFQVEVPGSQHIDSQKKAIERMKDTLRIAYLTEAKVEKLCVWNNKTPHAIAAISMANEAAAKAKFVAAWTLKAAAEAAAKTMSAFLIVRAYYSTETSFNDKAYYEATYHIIIMAYYTYHIIIMALAYYFTYTGGYDVAYYIMFMLIFNVAYYMFMLIFNVKHEYGAEALERAGTHRKVVSSTTQYDHKGPGPGEQEIESLEATYHIIIGPGPGVVIIENDNVIEDITFGPGPGSAYIIRVTTALNIVDGPGPGGFYFEIARIENEMKIGPGPGPNFWSRIGTVAAKRYHEYGAEALERAGCIRISMVISLLSMITMKKLSMITMSAFLIVRQNQKKKLTSTETSFNDKQ…
MPXV-5	RS09	GGGSAPPHALSEAAAKAKFVAAWTLKAAAEAAAKTMSAFLIVRAYYSTETSFNDKAYYEATYHIIIMAYYTYHIIIMALAYYFTYTGGYDVAYYIMFMLIFNVAYYMFMLIFNVKHEYGAEALERAGTHRKVVSSTTQYDHKGPGPGEQEIESLEATYHIIIGPGPGVVIIENDNVIEDITFGPGPGSAYIIRVTTALNIVDGPGPGGFYFEIARIENEMKIGPGPGPNFWSRIGTVAAKRYHEYGAEALERAGCIRISMVISLLSMITMKKLSMITMSAFLIVRQNQKKKLTSTETSFNDKQKVTKKNDDPDHYKDYVFIQWTKKHDKKIDILQMREIITGKKPNFWSRIGTVAAKRYPKKILFIMFMLIFNVKSKLRVRRHHHHHH
