# Supplementary material for: Development of multi-epitope vaccines against the monkeypox virus based on envelope proteins using immunoinformatics approaches
Source: Front Immunol. 2023 Mar 13;14:1112816. doi: 10.3389/fimmu.2023.1112816 (PMC10040844; doi:10.3389/fimmu.2023.1112816)
Supplement: Supplementary file 6 [file Table_5.xlsx]

## Sheet: Sheet1
Supplementary Table 5. Galaxy Refinement Scores of predicted structure models of MPXV-2 and MPXV-5
Vaccine	Model	GDT-HA	RMSD	MolProbity	Clash score	Poor Rotamers	Rama favored
	Initial	1	0	1.412	2.6	0	94.6
	MODEL 1	0.9777	0.336	1.948	11.2	0.3	94.3
MPXV-2	MODEL 2	0.9759	0.341	1.922	10.4	0	94.3
	MODEL 3	0.9759	0.335	1.947	10.2	0.6	93.6
	MODEL 4	0.9806	0.326	1.946	11.9	0	94.8
	MODEL 5	0.9812	0.32	1.904	10.3	0.3	94.6
	Initial	1	0	1.369	3.4	0	96.4
	MODEL 1	0.9845	0.307	1.764	11.6	0.3	96.9
MPXV-5	MODEL 2	0.9826	0.307	1.782	11.3	0	96.6
	MODEL 3	0.9807	0.308	1.797	10.9	0	96.4
	MODEL 4	0.9774	0.335	1.759	11.4	0	96.9
	MODEL 5	0.98	0.326	1.788	11.4	0	96.6
Final selected model is shown in red font.
